# Supplementary material for: Conjugated Polymers Containing EDOT Units as Novel Materials for Electrochromic and Resistance Memory Devices
Source: Polymers (Basel). 2022 Nov 16;14(22):4965. doi: 10.3390/polym14224965 (PMC9696808; doi:10.3390/polym14224965)
Supplement: Supplementary file 1 [file polymers-14-04965-s001.zip]

Archive with 1 entries (1 files):
- polymers-1963894-supplementary.pdf
